# Supplementary material for: Diversity of Molluscan Assemblage in Relation to Biotic and Abiotic Variables in Brown Algal Forests
Source: Plants (Basel). 2022 Aug 16;11(16):2131. doi: 10.3390/plants11162131 (PMC9415959; doi:10.3390/plants11162131)
Supplement: Supplementary file 1 [file plants-11-02131-s001.zip]

Archive with 3 entries (3 files):
- Orlando-Bonaca_et_al_Supplement1.xlsx
- Orlando-Bonaca_et_al_Supplement2.xlsx
- Orlando-Bonaca_et_al_Supplement3.xlsx
