# Supplementary material for: Diversity of Molluscan Assemblage in Relation to Biotic and Abiotic Variables in Brown Algal Forests
Source: Plants (Basel). 2022 Aug 16;11(16):2131. doi: 10.3390/plants11162131 (PMC9415959; doi:10.3390/plants11162131)
Supplement: Supplementary file 1 [file plants-11-02131-s001.zip › Orlando-Bonaca_et_al_Supplement1.xlsx]

## Sheet: Sheet2
Supplement 1: Taxonomic list with percentage of frequency (%F), abundance (%Ab) and feeding mode (MG = micrograzers; SF = suspension feeders; DF = deposit feeders; P = predators; SP = spongivores) of each mollusc taxa.
Taxa	Genus	Family	Order	Class	Phylum	Code	Feeding mode	%F	%Ab
Thracia phaseolina (Lamarck, 1818)	Thracia	Thraciidae	Anomalodesmata (Superor.)	Bivalvia	Mollusca	Thr_ ph	SF	2.38095	0.211416
Arca noae Linnaeus, 1758	Arca	Arciidae	Arcoida	Bivalvia	Mollusca	Arc_noa	SF	11.9048	2.74841
Striarca lactea (Linnaeus, 1758)	Striarca	Noetidae	Arcoida	Bivalvia	Mollusca	Str_lac	SF	9.52381	0.845666
Galeomma turtoni W. Turton, 1825	Galeomma	Galeommatidae	Galeommatida	Bivalvia	Mollusca	Gal_tur	SF	2.38095	0.211416
Rocellaria dubia (Pennant, 1777)	Rocellaria	Gastrochaenidae	Myoida	Bivalvia	Mollusca	Roc_dub	SF	28.5714	4.65116
Hiatella arctica (Linnaeus, 1767)	Hiatella	Hiatellidae	Myoida	Bivalvia	Mollusca	Hia_arc	SF	21.4286	2.537
Modiolus barbatus (Linnaeus, 1758)	Modiolus	Mytilidae	Mytiloida	Bivalvia	Mollusca	Mod_bar	SF	28.5714	7.39958
Musculus costulatus (Risso, 1826)	Musculus	Mytilidae	Mytiloida	Bivalvia	Mollusca	Mus_cos	SF	11.9048	6.13108
Musculus subpictus (Cantraine, 1835)	Musculus	Mytilidae	Mytiloida	Bivalvia	Mollusca	Mus_sub	SF	14.2857	1.69133
Tritia incrassata (Strøm, 1768)	Tritia	Nassaridae	Neogastropoda	Bivalvia	Mollusca	Tri_inc	P	35.7143	5.28541
Tritia varicosa (W. Turton, 1825)	Tritia	Nassaridae	Neogastropoda	Bivalvia	Mollusca	Tri_var	P	2.38095	0.211416
Anomia ephippium Linnaeus, 1758	Anomia	Anomidae	Pterioida	Bivalvia	Mollusca	Ano_eph	SF	7.14286	0.634249
Limaria hians (Gmelin, 1791)	Limaria	Limidae	Pterioida	Bivalvia	Mollusca	Lim_hia	SF	4.7619	0.634249
Mimachlamys varia (Linnaeus, 1758)	Mimachlamys	Pectiniidae	Pterioida	Bivalvia	Mollusca	Mim_var	SF	14.2857	1.47992
Papillicardium papillosum (Poli, 1791)	Papillicardium	Cardiidae	Veneroida	Bivalvia	Mollusca	Pap_pap	SF	14.2857	2.11416
Parvicardium exiguum (Gmelin, 1791)	Parvicardium	Cardiidae	Veneroida	Bivalvia	Mollusca	Par_exi	SF	2.38095	0.422833
Chama gryphoides Linnaeus, 1758	Chama	Chamiidae	Veneroida	Bivalvia	Mollusca	Cha_gry	SF	26.1905	4.22833
Pseudochama gryphina (Lamarck, 1819)	Pseudochama	Chamiidae	Veneroida	Bivalvia	Mollusca	Pse_gry	SF	23.8095	3.17125
Abra alba (W. Wood, 1802)	Abra	Semelidae	Veneroida	Bivalvia	Mollusca	Abr_alb	SF	4.7619	0.422833
Gouldia minima (Montagu, 1803)	Gouldia	Veneridae	Veneroida	Bivalvia	Mollusca	Gou_ mi	SF	2.38095	0.211416
Irus irus (Linnaeus, 1758)	Irus	Veneridae	Veneroida	Bivalvia	Mollusca	Iru_iru	SF	4.7619	0.422833
Petricola lithophaga (Retzius, 1788)	Petricola	Veneridae	Veneroida	Bivalvia	Mollusca	Pet_lit	SF	2.38095	0.211416
Pitar rudis (Poli, 1795)	Pitar	Veneridae	Veneroida	Bivalvia	Mollusca	Pit_rud	SF	2.38095	0.211416
Timoclea ovata (Pennant, 1777)	Timoclea	Veneridae	Veneroida	Bivalvia	Mollusca	Tim_ova	SF	2.38095	0.211416
Bittium latreillii (Payraudeau, 1826)	Bittium	Ceritiidae	Caenogastropoda	Gastropoda	Mollusca	Bit_lat	MG	4.7619	0.422833
Bittium reticulatum (da Costa, 1778)	Bittium	Ceritiidae	Caenogastropoda	Gastropoda	Mollusca	Bit_ re	MG	14.2857	1.47992
Cerithium vulgatum Bruguière, 1792 complex	Cerithium	Ceritiidae	Caenogastropoda	Gastropoda	Mollusca	Cer_vul	MG	61.9048	18.6047
Enginella leucozona (Philippi, 1844)	Enginella	Pisaniidae	Caenogastropoda	Gastropoda	Mollusca	Eng_leu	P	9.52381	1.05708
Alvania cimex (Linnaeus, 1758)	Alvania	Rissoidae	Caenogastropoda	Gastropoda	Mollusca	Alv_cim	MG	14.2857	1.90275
Alvania discors (T. Brown, 1818)	Alvania	Rissoidae	Caenogastropoda	Gastropoda	Mollusca	Alv_dis	MG	7.14286	1.47992
Alvania lineata Risso, 1826	Alvania	Rissoidae	Caenogastropoda	Gastropoda	Mollusca	Alv_lin	MG	9.52381	0.845666
Alvania mamillata Risso, 1826	Alvania	Rissoidae	Caenogastropoda	Gastropoda	Mollusca	Alv_mam	MG	4.7619	0.422833
Pusillina radiata (Philippi, 1836)	Pusillina	Rissoidae	Caenogastropoda	Gastropoda	Mollusca	Pus_rad	DF	2.38095	0.211416
Rissoa decorata Philippi, 1846	Rissoa	Rissoidae	Caenogastropoda	Gastropoda	Mollusca	Ris_dec	MG	2.38095	0.211416
Rissoa similis Scacchi, 1836	Rissoa	Rissoidae	Caenogastropoda	Gastropoda	Mollusca	Ris_sim	MG	2.38095	0.211416
Monophorus sp.		Triphoridae	Caenogastropoda	Gastropoda	Mollusca	Mon_sp.	SP	2.38095	0.211416
Haminoea sp.	Haminoea	Haminoeidae	Cephalaspidea	Gastropoda	Mollusca	Ham_sp.	MG	2.38095	0.211416
Philine catena (Montagu, 1803)	Philine	Philinidae	Cephalaspidea	Gastropoda	Mollusca	Phi_ ca	P	4.7619	0.422833
Columbella rustica (Linnaeus, 1758)	Columbella	Columbellidae	Neogastropoda	Gastropoda	Mollusca	Col_rus	MG	23.8095	2.74841
Mitrella cf scripta	Mitrella	Columbellidae	Neogastropoda	Gastropoda	Mollusca	Mit_cri	P	9.52381	0.845666
Conus ventricosus Gmelin, 1791	Conus	Conidae	Neogastropoda	Gastropoda	Mollusca	Con_ven	P	19.0476	1.90275
Pusia cf tricolor	Pusia	Costellariidae	Neogastropoda	Gastropoda	Mollusca	Pus_tri	P	14.2857	1.90275
Mangelia sp.	Mangelia	Mangeliidae	Neogastropoda	Gastropoda	Mollusca	Man_sp.	P	2.38095	0.211416
Mangelia stosiciana Brusina, 1869	Mangelia	Mangeliidae	Neogastropoda	Gastropoda	Mollusca	Man_sto	P	4.7619	0.422833
Hexaplex trunculus (Linnaeus, 1758)	Hexaplex	Muricidae	Neogastropoda	Gastropoda	Mollusca	Hex_tru	P	14.2857	1.69133
Muricidae		Muricidae	Neogastropoda	Gastropoda	Mollusca	Mur_ae	P	4.7619	0.422833
Muricopsis cristata (Brocchi, 1814)	Muricopsis	Muricidae	Neogastropoda	Gastropoda	Mollusca	Mur_cri	P	7.14286	1.05708
Ocenebra edwardsii (Payraudeau, 1826) complex	Ocinebra	Muricidae	Neogastropoda	Gastropoda	Mollusca	Oce_edw	P	4.7619	0.422833
Ocenebra erinaceus (Linnaeus, 1758) juv	Ocinebra	Muricidae	Neogastropoda	Gastropoda	Mollusca	Oce_eri	P	2.38095	0.211416
Ocinebra sp.	Ocinebra	Muricidae	Neogastropoda	Gastropoda	Mollusca	Oci_sp.	P	9.52381	0.845666
Ocinebrina aciculata (Lamarck, 1822) complex	Ocinebrina	Muricidae	Neogastropoda	Gastropoda	Mollusca	Oci_aci	P	4.7619	0.634249
Aplus dorbignyi (Payraudeau, 1826)	Aplus	Pisaniidae	Neogastropoda	Gastropoda	Mollusca	Apl_orb	P	11.9048	1.90275
Pisania striata (Gmelin, 1791)	Pisania	Pisaniidae	Neogastropoda	Gastropoda	Mollusca	Pis_ st	P	2.38095	0.211416
Cyrillia linearis (Montagu, 1803)	Cyrillia	Raphitomidae	Neogastropoda	Gastropoda	Mollusca	Cyr_lin	P	2.38095	0.211416
Dorididae		Dorididae	Nudibranchia	Gastropoda	Mollusca	Dor_ida	P	4.7619	0.422833
Diodora gibberula (Lamarck, 1822)	Diodora	Fissurellidae	Vetigastropoda	Gastropoda	Mollusca	Dio_a g	SP	4.7619	0.422833
Emarginula huzardii Payraudeau, 1826	Emarginula	Fissurellidae	Vetigastropoda	Gastropoda	Mollusca	Ema_huz	SP	2.38095	0.211416
Emarginula octaviana Coen, 1939	Emarginula	Fissurellidae	Vetigastropoda	Gastropoda	Mollusca	Ema_oct	SP	2.38095	0.211416
Haliotis tuberculata Linnaeus, 1758	Haliotis	Haliotidae	Vetigastropoda	Gastropoda	Mollusca	Hal_tub	MG	2.38095	0.211416
Clanculus cruciatus (Linnaeus, 1758)	Clanculus	Trochidae	Vetigastropoda	Gastropoda	Mollusca	Cla_cru	MG	4.7619	0.422833
Clanculus jussieui (Payraudeau, 1826)	Clanculus	Trochidae	Vetigastropoda	Gastropoda	Mollusca	Cla_jus	MG	2.38095	0.211416
Gibbula ardens (Salis Marschlins, 1793)	Gibbula	Trochidae	Vetigastropoda	Gastropoda	Mollusca	Gib_ard	MG	2.38095	0.211416
Jujubinus exasperatus (Pennant, 1777)	Jujubinus	Trochidae	Vetigastropoda	Gastropoda	Mollusca	Juj_exa	MG	35.7143	5.91966
Steromphala adansonii (Payraudeau, 1826)	Steromphala	Trochidae	Vetigastropoda	Gastropoda	Mollusca	Ste_ada	MG	7.14286	0.634249
Steromphala umbilicaris (Linnaeus, 1758)	Steromphala	Trochidae	Vetigastropoda	Gastropoda	Mollusca	Ste_umb	MG	7.14286	0.634249
Opistobranchia				Gastropoda	Mollusca	Opi_ran	P	2.38095	0.211416
Acanthochitona fascicularis (Linnaeus, 1767)	Acanthochitona	Acanthochitonidae	Chitonida	Polyplacophora	Mollusca	Aca_fas	MG	4.7619	0.422833
Chiton olivaceus Frembly, 1827	Chiton	Chitonidae	Chitonida	Polyplacophora	Mollusca	Chi_oli	MG	2.38095	0.211416
									100
