# Supplementary material for: Diversity of Molluscan Assemblage in Relation to Biotic and Abiotic Variables in Brown Algal Forests
Source: Plants (Basel). 2022 Aug 16;11(16):2131. doi: 10.3390/plants11162131 (PMC9415959; doi:10.3390/plants11162131)
Supplement: Supplementary file 1 [file plants-11-02131-s001.zip › Orlando-Bonaca_et_al_Supplement2.xlsx]

## Sheet: Sheet1
Supplement 2: PERMANOVA table of results. df = degrees of freedom; SS = sums of squares; MS = mean squares; Pseudo-F = pseudo-F ratio; res = residuals; F = F-ratio; P = permutational probability. Significant p-values are in bold.
Macroalgal community
PERMANOVA
Source	df	SS	MS	Pseudo-F	P	Unique perms
transect	2	4672.9	2336.5	1.165	0.3058	9921
site	14	16504	2750.6	1.3715	0.0608	9863
Res	11	22061	2005.6
Total	19	44323
PAIR-WISE TESTS
Term 'transect'
Groups	t	P	Unique perms
T1, T2	0.96842	0.4843	9946
T1, T3	1.1867	0.269	9580
T2, T3	0.95036	0.5145	9946
Mollusc community
PERMANOVA
Source	df	SS	MS	Pseudo-F	P	Unique perms
transect	2	8884.9	4442.5	1.175	0.2285	9890
ES	3	10653	3551.1	0.93924	0.6095	9849
transectxES	3	7972	2657.3	0.70284	0.935	9856
Res	31	117210	3780.8
Total	39	144420
PAIR-WISE TESTS
Term 'ES'
Groups	t	P	Unique perms
High, Good	0.9265	0.63	9898
High, Moderate	1.1057	0.2414	9919
High, Bad	0.94019	0.6135	9913
Good, Moderate	0.91371	0.6594	9891
Good, Bad	0.84782	0.9229	2691
Moderate, Bad	0.79779	0.5498	13
Term 'transect'
Groups	t	P	Unique perms
T1, T2	1.1007	0.2587	9893
T1, rob	1.1291	0.216	9910
T2, rob	1.0061	0.4539	9921
Mollusc feeding groups
PERMANOVA
Source	df	SS	MS	Pseudo-F	P	Unique perms
transect	2	2270.7	1135.4	0.60691	0.771	9930
ES	3	5415.3	1805.1	0.96491	0.4941	9935
transectxES	3	2983.9	994.64	0.53169	0.9006	9931
Res	32	59863	1870.7
Total	40	69672
PAIR-WISE TESTS
Term 'transect'
Groups	t	P	Unique perms
T1, T2	0.74951	0.6931	9956
T1, T3	1.0725	0.3517	9953
T2, T3	0.34381	0.9668	9949
PAIR-WISE TESTS
Term 'ES'
Groups	t	P	Unique perms
High, Good	1.0727	0.3361	9939
High, Moderate	1.0908	0.3236	9950
High, Bad	0.9102	0.5123	9944
Good, Moderate	1.0116	0.3934	9904
Good, Bad	0.69997	0.8265	2695
Moderate, Bad	0.5416	0.7765	13
