# Supplementary material for: Diversity of Molluscan Assemblage in Relation to Biotic and Abiotic Variables in Brown Algal Forests
Source: Plants (Basel). 2022 Aug 16;11(16):2131. doi: 10.3390/plants11162131 (PMC9415959; doi:10.3390/plants11162131)
Supplement: Supplementary file 1 [file plants-11-02131-s001.zip › Orlando-Bonaca_et_al_Supplement3.xlsx]

## Sheet: Sheet1
Supplement 3: RDA and CCA model results. Df = degrees of freedom; SS = sums of squares; F = F-ratio; P = p-value. Significant p-values are in bold.
RDA model for macroalgal community
	Df	SS	F	P
Model	14	3.3767	1.9324	0.002
Residual	5	0.6241
Terms significance for RDA model
	Df	SS	F	P
depth	1	0.49238	3.9448	0.001
O2	1	0.25861	2.0719	0.039
Temp	1	0.2642	2.1167	0.033
Sal	1	0.34724	2.7819	0.005
Light	1	0.19086	1.5291	0.132
TA	1	0.16851	1.3501	0.21
pH	1	0.26067	2.0884	0.032
NO2	1	0.25242	2.0223	0.042
NO3	1	0.16115	1.291	0.251
PO4	1	0.21026	1.6846	0.08
NH4	1	0.14722	1.1795	0.301
SiO4	1	0.33894	2.7155	0.002
DOC	1	0.16092	1.2893	0.259
TDN	1	0.12332	0.988	0.501
Residual	5	0.62409
CCA model for mollusc community
	Df	SS	F	P
Model	13	2.40598	1.3612	0.014
Residual	6	0.81577
Terms significance for CCA model
	Df	SS	F	P
depth	1	0.1855	1.3643	0.108
O2	1	0.15656	1.1515	0.237
Temp	1	0.2382	1.752	0.013
Sal	1	0.18838	1.3855	0.104
Light	1	0.27886	2.051	0.002
TA	1	0.189	1.3901	0.097
pH	1	0.26907	1.979	0.005
NO2	1	0.2574	1.8932	0.006
NO3	1	0.12452	0.9159	0.601
PO4	1	0.11049	0.8126	0.734
NH4	1	0.09867	0.7257	0.842
DOC	1	0.18424	1.3551	0.115
TDN	1	0.1251	0.9201	0.573
Residual	6	0.81577
